# Supplementary material for: Genome survey of pistachio (Pistacia vera L.) by next generation sequencing: Development of novel SSR markers and genetic diversity in Pistacia species
Source: BMC Genomics. 2016 Dec 7;17:998. doi: 10.1186/s12864-016-3359-x (PMC5142174; doi:10.1186/s12864-016-3359-x)
Supplement: Additional file 1: — The SSR sequences, accession numbers, forward and reverse primers, repeat motif, repeat type, and product sizes of 204 novel SSR loci developed from Pistacia vera L. ‘Siirt’. (XLSX 37 kb) [file 12864_2016_3359_MOESM1_ESM.xlsx]

## Sheet: Additional file 1
Additional file 1: The sequences, forward and reverse primers, repeat motif, repeat type and product sizes of 204 novel SSR loci developed from Pistacia vera L. cv Siirt
No	SSR loci	Accession number	Sequence (5′–3′)	Sequence (5′–3′)	Sequence	Repeat Motif	Repeat Type	Product size
1	CUPVSiirt15	KX223398	F: CAGAAAGCGCACTTAAAACCT	R: CCTCTCACTTCATAGTTGGGTGT	TCACAGACAACCTTACAGAAAGCGCACTTAAAACCTCTCCTCTCTCTCTCTCTCTCTCTCTCTCTCACTCAAGTCTTGTAGTTGTATGTACACCCAACTATGAAGTGAGAGGAGA	(CT)13	Perfect	147
2	CUPVSiirt17	KX223399	F: TCCTTTATGAGGGAACACCTT	R: TGATGAATCAGCTTGTGCTACTG	TTTCCTTTATGAGGGAACACCTTTTATTATTATTATTATTATTATTATTATGTATAATTATGTCCATTTATACAGTAGCACAAGCTGATTCATCAG	(TTA)9	Perfect	139
3	CUPVSiirt18	KX223400	F: AAGCCGGTCAAACTAGCTTAT	R: AAAATAGTACCTGCCCCCAAC	GGGTGTTTGTCTAAATTTATAAGCCGGTCAAACTAGCTTATAAATTCTAAAATTTTTTTGGGTAAGTATATAAATTCTAAAATTAAGCTAACATGTTTGTTCATAACTTTTTTGAACTTATAAGTTGAATTTATAAGCAAAAAATAAATAAATAAATAAATAAATAAGTTGGGGGCAGGTACTATTTTATT	(AAAT)6	Perfect	168
4	CUPVSiirt22	KX223401	F: CCGTGCCACAATTAATCCTAA	R: CGCGATGAATAGCAAGATTTC	AAAAGAGAGGCAAACTATCAGCGACCTGCACACACACACACACACACACACACACACACACAAAAAAAAGAAGTAAAAGTGAGCCAATAAAAGCTTTACCTTTCTCAAGGATGGTGATGAAATTTGCTTTGTTTG	(AAG)8	Perfect	163
5	CUPVSiirt26	KX223402	F: CTGGGATTACTGATTTAGCAAAGG	R: TCCTACCTCCAACCTCCTAGC	TAAAAAGCTGCTGATTAAGCCAAATATTAAAGGTACTGATAATGATGATGATGATGATGATGATGATCTTGAAAGAAAGAAAGAAGGTAGGGAAGCTAGGAGGTTGGAGGTAGGAGGTGGAGGGTATCAGATAATGGGGACACAAATCAAAAGG	(ATG)8	Perfect	168
6	CUPVSiirt37	KX223403	F: TCAGGACAGTGGTGAAGGAGT	R: CTTTGGCTTCTCCAAGATTCA	GAGATGGTTGGATAAAGGTGGGTTGCATTCAGGACAGTGGTGAAGGAGTAATTTTATTAAGAATTTATTATTATTATTATTATTATTATTATTANNNNNNNNNNNNNNNNNNNNNNNNNNNNNNNNNNNNNNNNNNNNNNNNNNNNNNNNNNNNNNNNNNNNNNNNAGATGAATCTTGGAGAAGCCAAAGAGAGAATAGTTCATTTAATGTGAAACTATGAACGAACGTGAATGTGAAGG	(TTA)10	Perfect	162
7	CUPVSiirt45	KX223404	F: CCAACTGTGAGTCCAAAACAGA	R: ATCGTCTGTTGCATTTGGCTA	ACCAACTGTGAGTCCAAAACAGAGTTATGGTTAAAAAAATGTCCTACAAAACGGATTCAAAAGAGAAGAGAAGAGAAGAGAAGAGATTACTTACTGTAGCCAAATGCAACAGACGATTTAT	(AAGAG)5	Perfect	152
8	CUPVSiirt50	KX223405	F: TGCTAATGTCAGGTCACCAATC	R: CACAAGACAAAGAGATGCAGTCA	ATGCTAATGTCAGGTCACCAATCATAAATATTGTGATTATGTTGGCCTAACAGTTTCATTATATATATATATATATATATATATANNNNNNNNNNNNNNNNNNNNNNNNNNNNNNNNNNNNNNNNNNNNNNNNNNNNNNNNNNNNNNNNNNNNNNNNNNNNNNNNNNNNNNNNTCTTAATTTTATTTAGTGACTGCATCTCTTTGTCTTGTGTTCAA	(TA)13	Perfect	211
9	CUPVSiirt71	KX223406	F: GCAAAAGTAAATGTCCCAAAGG	R: TTCCCCTACAAACCATTAGCC	CAGCAAAAGTAAATGTCCCAAAGGACACTAATGTTTCCCAAAAATAATAATAATAATAATAATAATAAATAAATAAATAAAAGACGCAAAAATTGACATATAAAGAAAATTGAAAAAAAAAAAAGGCTAATGGTTTGTAGGGG	(AAT)8	Perfect	143
10	CUPVSiirt76	KX223407	F: TTGCTCGAAGAGAGGTCAAAA	R: ATCCTCTTGGCATCCAAATTC	AATCAAGACTCTGCAATTGTGTGGGAGGTACAAGAATATATATATATATATATATATATATATATGAATATGTTATATATAGATTAATGTAGTATTGATTGTTGTACGTTGTTCTTGAAGGAATTTGGATGCCAAGAGGATATG	(AT)15	Perfect	169
11	CUPVSiirt86	KX223408	F: CGAGCTGATTTATGGCTTAGAGA	R: TCCTCTCCTGGTTATGGGATT	GCGAGCTGATTTATGGCTTAGAGAATACAAGTGAATACACGAAAGAGAGAGAGAGAGAGAGAGAGAGAGAGAGAGAGAGAGAATGTATGCTATTTCAGAGAAAAATTAACTAATCCCATAACCAGGAGAGGAGCCCTCTATT	(AG)19	Perfect	131
12	CUPVSiirt95	KX223409	F: CACCCTCGTAACCAAATACCC	R: TCTGAGATTGTTGCCTGTATTC	AATCCACCCTCGTAACCAAATACCCTTTAATTGATATTTTAAATATAATTAATTATTATTATTAAAATCAATATAATTATAATAATAATAATAATAATAATAATTCATTTAAATATATGTGCACATATATTTAAATATAATCTTATTAATTTTAATTTTAATATTAAAATTGAATACAGGCAACAATCTCAG	(ATA)8	Perfect	189
13	CUPVSiirt115	KX223410	F: GGTTCCGCTCTAGGTTTTAGG	R: CTGACCGATCGTGTGTTGATA	AGGTTCCGCTCTAGGTTTTAGGAACCGAAACCAACGGTTTTGGTTTTGGTTCCAAATCAAAGGTACCGGCTGGTTCCGGTTCCGGTTCCGGTTCCTTTGATTTTGGGCGAGTACCCGGACCCGCCCACCCTTAATATCAACACACGATCGGTCAGA	(GGTTCC)4	Perfect	154
14	CUPVSiirt121	KX223411	F: TTTCATAGATCACAGTCGCTCA	R: ATTCAATTGGTTGGGGAGAGT	TTACTCTCTCAAACCCAAAACCCATTATTATTATTATTATTATTATTATCATTATTATTATTATTATTATTTGCATCACTCTCCCCAAC	(ATT)7	Perfect	169
15	CUPVSiirt125	KX223412	F: TGGCTGTCAAAACGTGAAAGT	R: CCAAAAGGTCATGGCAACTAA	TGGCTGTCAAAACGTGAAAGTATTAAGCTTTTCTCTCTCTTTTACTTTAGCTGTCTTTAAGTAAATAATTAATATACTCCTCATCTATTTAGTTACGAGTATATATATATATATATATATATAAAGGTGCTTCTATTTTTAGTTGCCATGACCTTTTGGT	(TA)12	Perfect	159
16	CUPVSiirt129	KX223413	F: TCAAACCAAGGTGACAAGGAA	R: GGGAGAGGGATAGCAGTCTTG	AATCAAACCAAGGTGACAAGGAAAATAATAATAATAATAATAATAATAATAAAGTAATTAAACAATTGAAAATTCTGGTATCCCACTTATGTCCCAAATTTCATGGAGATACCATACAAGACTGCTATCCCTCTCCCTCAT	(AAT)9	Perfect	135
17	CUPVSiirt131	KX223414	F: CCAACCCTTCACCTTCTTGA	R: GGTATTGAGATGGCAGAGCAG	CCTCCGATGCTCCACAATTATTTGTCAAACAACTAGCGAAAACTTTAAAAAATAACAAACCTTAAGCAAAATATATATATATATATATATATATATNNNNNNNNNNNNNNNNNNNNNNNNNNNNNNNNNNNNNNNNNNNNNNNNNNNNNNNNNNNNNTGCTTGAATAAATCTATGAGAAGTAAAAATTTGAGTAAATGTGTTAAGTAAACCTTGAGCAAAAC	(ACTCCG)4	Perfect	152
18	CUPVSiirt140	KX223415	F: GCAGCTTCAAATACAAGGATCA	R: ATGCATTTCCTCTTCATACGC	GCAGCTTCAAATACAAGGATCACAATAAACACTTTAATCACATTGAAAAAATTAGTTTTTGTGTTAAATGACATTGGTTTATTGATGAGAGAAGAGAAGAGAAGAGAAGAGAAGATTGATTTTTGCAATTGAATCTGTTG	(AGAGA)5	Perfect	246
19	CUPVSiirt149	KX223416	F: GTTTGGCTAATTATTGGAGGTG	R: GGCAGCTTCCATACACTTCTT	CATTGTTTTACGTATGGATGCGTTTAGTTTTTTCTTGTTTGGCTAATTATTGGAGGTGATAATATATATATATATATATATATATTTTTTGACCTAGTTAATAAACAGAAAGTAAGAAGTGTATGGAAGCTGCCAAC	(AT)12	Perfect	150
20	CUPVSiirt151	KX223417	F: CTTTTTCTTTGGCCCTCATCT	R: CCTTGTCTCTAATCCCTTGACC	GCCCTCATCTCCTTTCACTCTTTATCTATCTTTGCCCCTTGTTCTCTCTCTCTCTCTCTCTCTCTTTCAAACATAGGTAAAGAGCAGTTGTGAGAAGAGTATGTTATAGGTCAAGGGATTAGAGACAAGGTATTACATTGTTCGGTCATGGTAACAAAA	(TC)11	Perfect	141
21	CUPVSiirt158	KX223418	F: CGCACACATAGAAGACGGATAA	R: TACCCTTGCAATCAAACATGG	TCGCACACATAGAAGACGGATAAAGAATAAAATTCATGAGAAGGGTATTTTCGTCATTTATAATGAAATGACATTTTCGATATATATATATATATATATATAATGGATATTATCCAATATTAATATTTATTATTAATATTGATAATGTTAAATTTGAATTCAAATTTGGCTTTTAAATTTGAATTGAAAATGCCATGTTTGATTGCAAGGGTAATC	(AT)11	Perfect	212
22	CUPVSiirt171	KX223419	F: TCTCGCCCTTAAAATAACACC	R: TAGTTTGGTAACAGCGGAGGA	AATGGGTTATTACCAAACTGCCCTCCCATCTTCTTCTTCTTCTTCTTCTTCTTCTTCTTCTTCATCTCCCCTCCTCCGCTGTTACCAAACTACCCTTCCATCTTCAACTTCTTCATCTGGGGCAAATGATTAAAAGGCCATAT	(TCT)11	Perfect	145
23	CUPVSiirt186	KX223420	F: CCTCTCTCCAGTTCATCTTCG	R: GATTTGAGTTGTGGTGGGACA	TCATCTTCTTCTCCCTCTCTCCAGTTCATCTTCGTCTTCTTCTCTCTCTCAAACTAAATCCTTTTTTTTTAAGTTTTTTTCCTCTTTCTTCTTCTTCTTCTTCTTCTTCTTCTTCTTCATCCTCTCTACAATTTTTCTATGTCCCACCACAACTCAA	(TTC)11	Perfect	147
24	CUPVSiirt213	KX223421	F: CGCATGCAAATGCTTTTAGTG	R: GCAAAGAGAAGGTGAGAGAAACA	GACGTCTCCATTTCTGCTCTCTTCTTTTTCTTTCTCTCTCTCTCTCTCTCTCTCTCTCTACTCCCTATGCCTCTGTAGTCTGTATAAATTATATTATCTTATTATACTTCATGTCCAAAACTCTTTTAATTTTGCCACC	(CCTC)6	Perfect	196
25	CUPVSiirt230	KX223422	F: TGGGATGTTGCAGCTTCTTAT	R: CGCAACAAGCTTAACCCTTTA	ATTAAAGGATCTTCAGCACAACGCTTGGCAGAGTTTTATGTAAGATATATATATATATATATATATATTTGTTATGTTTTGGTATCTTATTCATATCTGCCTTTTTTTTCTATTCATTATACTTATAAAGGGTTAAGCTTGTTGCGCT	(AT)12	Perfect	169
26	CUPVSiirt238	KX223423	F: CGTGCAAGTTGGTCTGAATATC	R: CCTGCATTTCAGTAAACTCTTCG	GAGATACGTGCAAGTTGGTCTGAATATCCCAGTTATAAAGAGAGAGAGAGAGAGAGAGAGAGAGAGAGAGAGAGATTAGTATTAGATTATAAAAGCATGACAGAAAATTAATAATTAGATTTAAAGGTTGATTAGAATAGAAAATGTATATTTGCATTACACGAAGAGTTTACTGAAATGCAGGG	(AG)18	Perfect	178
27	CUPVSiirt242	KX223424	F: CAGCTTCATTACCCAGACCAC	R: TGTGAAACCGAACCCATATCT	TCTATCAGCTTCATTACCCAGACCACCCTGAACCAAGCCTAAGCGAATAATAGAGAGAGAGAGAGAGAGAGAGAGAGATAAGAAAAGGATTTTGATTGATTTTTGATACCAAACAAAGGGATATTTCAGATATGGGTTCGGTTTCAC	(AG)13	Perfect	143
28	CUPVSiirt243	KX223425	F: CATGGCAGCGTATGTGTTCTA	R: ATGTGGCAACCTAGAGGGAGT	TTTACATGGCAGCGTATGTGTTCTATTCGATATCTCTCTCTCTCTCTCTCTCTCTCTTTTTTTTTTAAAGAGTTCCATTACACAGCTCTAGCTTTAACTGTGCGACTTCCGTTACTCCCTCTAGGTTGCCACATC	(TC)12	Perfect	130
29	CUPVSiirt256	KX223426	F: CGGCAAAATTTCATGGTACTC	R: AACTAGGAGGTCTGCGACTCTG	GCATTTATGGCTGATTAGCTTCCTTATATATGCTATTTTGGCTATAGAGAGAGAGAGAGAGAGAGAGAGAGAGAGAAGCAAATAAACATTTGTTCAATCTCATGTTGTATTATTTTTGTACAAATTTTTTGGCTTAAAAGTATGATCATTTGTCTTC	(AG)12	Perfect	166
30	CUPVSiirt259	KX223427	F: CCTTCTTGTGGCCATACCATA	R: GCAAATAATGAATTCCCGCCTA	CCATACCATACAGTATCAAGATCAGGTCTTTATATGCTAATATCATAATTCTCTGTTAATTAATTATAATTAAATTTTTTTTATTTTTTTTACTCTCTCTCTCTCTCTCTCTCTCTCTCTATATATATATATATATATANATTTTTTTTCTCTCTCTCTCTCTCTCTCTCTCTCTATATATATATATATATATAATTTATGAATGAACTATTATAATATAGGCGGGAATTCATTATTTGC	(CT)14(AT)8	Compound	251
31	CUPVSiirt265	KX223428	F: TAATTGCCCTTTTCACCTTG	R: GCATGGTTACTTACACCCCAAC	AATCCAGTTATATTGAGGGCAGCAATAATAATAATAATAATAATAATATTAGTGGAAGTTGGGGTGTAAGTAACCATGCCAATTGCCATGCACATACTGATACAGGGAGGGAGG	(AAT)8	Perfect	180
32	CUPVSiirt271	KX223429	F: GATTCCCGCAGTTAAAGCAC	R: CACTTGGCCAGGGACTGTA	TCATTAAACCTTTGTGCATTCCCTGGCAAAGTGCCCTGGATTCCCGCAGTTAAAGCACGTACCACCACCACCACCACCACCACCACCAGCGCCGCGGCCGCCGCTTCCCCCAGTACAGTCCCTGGCCAAGTGCCCTGACTTTCCACAGTTA	(ACC)9	Perfect	158
33	CUPVSiirt284	KX223430	F: GCCAAAGACTGATGTGCTAAA	R: CTGGAAAAGTTAAGGTGAAGGAAC	AGCCAAAGACTGATGTGCTAAACTATTTAAATAGTAATTATTTGTTATTTCTTTCCTTTTAGTATGTATGTATGTATGTATGTATGTACGTATGTATTTATATGTATGTATGTATGTATGTATATGGTTAATTACTCAATTTTTTTATCACATTTATTGAATAACTATTATGGTATGCTTGAGAATTAATTACCTTGTTCCTTCACCTTAACTTTTCCA	(GTAT)6	Perfect	219
34	CUPVSiirt294	KX223431	F: TCCTGCTGTGTTTGTGTTGAG	R: ATTTGTAGGTTCGTGCGTTTG	TCGTGTTATGTTCCTGCTGTGTTTGTGTTGAGTTTCAGCACACAGGGAGAGAGAGAGAGAGAGAGAGAGGCAGAGGGGAGTCTTTTGACCCCCTATTTCAAACGCACGAACCTAC	(GA)11	Perfect	155
35	CUPVSiirt297	KX223432	F: TGGGCTGGTAGATTATCCGTA	R: TCCGTCCTTGTTATGTCTTTCC	ACTTTGGGCTGGTAGATTATCCGTATACCAAAAAAAAAATAAATAAATAAATAAATAAATAGAAGGTACATCCTCATATTGGCTGAGG	(AAAT)6	Perfect	157
36	CUPVSiirt298	KX223433	F: GCTAGCACCATAAACATTCAGC	R: ATACAATGTCATCGCCCCATA	TGGTTTGCAGTATCCTTCACTTCATTATAATTGCTAGCACCATAAACATTCAGCTTATTTATTTATTGATCTATAATAAGAAAGAAAACACACACACACACACACACACACATATATATATATGGGGCGATGACATTGTATGCATTAT	(AC)12(AT)6	Compound	146
37	CUPVSiirt308	KX223434	F: AATAAACAGTCCACCCCAACC	R: TGGTGATTCTATCTCCTGCATT	CCAACCCAACCAAATTGAAAAAAAAAATGGAGAGAGAGAGAGAGAGAGAGAAGTGTCCTAACAGTCAAAGTTGAGAATTTGATACTTATAGAAAGTATAGTTTTAATGAATAAAAAAATATAATGCAGGAGATAGAATCACCATGA	(GA)11	Perfect	158
38	CUPVSiirt312	KX223435	F: TATACCGGCCAGCTAAAGGTT	R: TTTCAGGCAGTCCAGGTCTATT	CGGCCAGCTAAAGGTTTAGAAGAAGTCTTTAAACTTGGCTCTTAAGAAATTCCTTAAGAGACAAGTTTAAAGAATTCTTCCAAACGGACGACGATGAGGATGAGGATGAGGATGAGTTAATAAATAGACCTGGACTGCCTGAAATTTC	(GATGAG)4	Perfect	149
39	CUPVSiirt316	KX223436	F: ATCAAACGGCATTGGAAATC	R: TGAGAATGCATGTGCAAACA	CAAACGGCATTGGAAATCTATAAAATCACAACAATCTCTACATTCTAATTGTATGGCTATATACTCAGAATATATAAGAAATAAATGGCTTCTATATATATATATATATATATATCTCAAAGATAACGACGAAACTTCTAGTATATAAAAGTTATAATATTCAGAGATAGTACTGTATATATGTTTTGTTTTGTTAATTTTTTAAAATAGCAATGGAATCAAGAATGTTTGCACATGCAT	(TA)11	Perfect	247
40	CUPVSiirt320	KX223437	F: ACTGCCCTTGAATCGAAAAAC	R: TTTACCACCACGAATTGGGTA	CTGCCCTTGAATCGAAAAACTACAACAGTAATTGCAATTGATGGATACTATGTGGTTCAAGACATGTATTTACACAAATTACAACAACAAGAGCAATAATGAAACAAAAACAAAAACAAAAACAAAAAGAAATGGGAAAGTTACCCAATTCGTGGTGGT	(AAACAA)4	Perfect	163
41	CUPVSiirt328	KX223438	F: GTTTGAAAAGGGGTCAAAGGT	R: AGCGAATCCATTTGTGATGA	GTAGGGTATCGTTTGAAAAGGGGTCAAAGGTTTAATATATTCATGACATCTATATTATTTATAAAGTTGATATTTTTATCTCGGTGTTATAAGTATCTGATTTTTTTTTTCTTTCTTTCTTTCTTTCTTTCTTTCTTTCTTTTCTTTTTTTTTTTTTTTTTTTTTTTGGTCATCACAAATGGATTCGCTTTTTTCAATAGTAATTGCATGAAGAGGTCACCAACTTTGGAA	(TTTC)8	Perfect	179
42	CUPVSiirt333	KX223439	F: GTGAGCAATGAATGTATGTG	R: GTGGATGTAGGAGGTTGTGGA	TGAGCAATGAATGTATGTGCAAAAGTGATAGATAAGTAGAGAGAGAGAGAGAGAGAGAGAAAGAGAGAGAGAAATGCTCAAAGATTTATAGTGGTTCGGAGCTATATCCACAA	(AG)11	Perfect	182
43	CUPVSiirt340	KX223440	F: CATGGATGAGGAAGCTCAGAC	R: AGACCTGTTGATCCCTGAATG	GGATGAGGAAGCTCAGACAACATAAATATTGATGAAAACTACAATCAGTTAATATATATATATATATATATATATAAGCTCTAACAACAGTTGCTAACATTCAGGGATCAACAGGT	(AT)12	Perfect	162
44	CUPVSiirt343	KX223441	F: TTTCTGTGTGGGTGTGTGAGA	R: TCCCTCTTCACACTTTCTTGC	TTCTTATGGTCAACTTGGTTTGCCCGAAATTATTGCCCTTCCACATATCATTTCTCTCTCTCTCTCTCTCTCTCTCTCTCTCTCAATATCTCAGGGTTTCTGAGCCAGCTTACAC	(TC)15(AC)6	Perfect	159
45	CUPVSiirt349	KX223442	F: CAAACCCAGACATTGTGGACT	R: CATTGGTTGCATGCTTCTTCT	CAGGCTTAAACATCTGTTTTTGTCAATAGACACTATAATGCAAAACATCGGTTTTTTTTTGTTTTGTTTTGTTTTGTTTTGTTGTTGTTCCTAACTGATTGAGTAAGTTGGAGATTAGTTTAAGCTGTTGCAGGTTTGAGATGAGCTA	(CAGACT)4	Perfect	148
46	CUPVSiirt357	KX223443	F: CAGTGCATATTCGGTGGACTT	R: AGTGAGGCTAGAATGCCCGTA	GCCATCAATCACCCCTATACAGTCCTGTGAACAAAAGATAACATTCAGTAATATCAATCGACTGTCAACATAAATTACACAATGAATTGAAGTACCTATAAATAATAATAATAATAATAATAATAANNNNNNNNNNNNNNNNNNNNNNNNNNNNNNNNNNNNNNNNNNNNNNNNNNNNNNNNNNNNNNNNNNNTACCTTAAAGAACAGGTAATATTTTTGGTTGGTCGATATTTCCTC	(CACATC)5	Perfect	133
47	CUPVSiirt358	KX223444	F: GCGAGGAATAGGCACTATGAA	R: AAAAGGGAAGAGAAAGCAACG	AACCAGGTTAATTGATAAGACTGTTTCGTTATATATATATATATATATATATAAGAGTTAATGCTAAAAGACTGAAAATGAAATAATTTAATGTCATGAATTGGGTCAATGGCACATATTTTGGTTT	(TAT)7	Perfect	128
48	CUPVSiirt368	KX223445	F: CCACACAAAGAGAGGATCCAA	R: AACGTCTGTGAAAGAGAATCAG	CTCTTGCTGGAACAGACCTACCATAGTTTTTGCACATTCATTTAATAGAATTTCATCAATATATATATATATATATATATCCTCATCCATTTAAAATCTGCAATAAATGCATTGATTTTCTTTTGCCTTTATGGTGA	(TA)11	Perfect	138
49	CUPVSiirt415	KX223446	F: TGGTATTGTGCCAAGTCCTTT	R: CCACTATTGATGGACCAAAACC	GGTCAATATCAATGGGTGTGTCCTCAGGTTCAGGTTCAGGTTCAGGTTCAGGTTCAGATTCAGGTTTTGGTCCATCAATAGTGGTCTTTTGTTCCTATTGGTTGGTTGACTCCACCTC	(TCAGGT)5	Perfect	151
50	CUPVSiirt436	KX223447	F: CCCGGTTAGCTCTCTCATGTA	R: AATGCTCTTCTTGTGGTCTCA	ACATAGAGTTTCTTTGAAGCCCCGGTTAGCTCTCTCATGTATCTTTTTTTTCTTTTTCTTTTTCTTTTTCTTTTTTTAACTCATTACAAGATATGAGACCACAAGAAGAGCA	(TTTTTC)4	Perfect	136
51	CUPVSiirt446	KX223448	F: TCTGGAACCCACAACAAGAAT	R: ATGTGGGATGGTTCACGTTTA	GCTTGAGGTATTCAAAATTGTGCGTATTTTATACAAGCCCTTGCACTTGCACTTGCACTTGCACTAGCACTACATTAATGTGGCACATGCATGCCAAATATTTAT	(CTTGCA)4	Perfect	268
52	CUPVSiirt465	KX223449	F: CAACGTGCATTCCACAACTTA	R: GCTTAATTAGAGAGCTCGGGAAG	TCAACGTGCATTCCACAACTTAATTTCTCCCTTCATATATATATATATATATATATATTTATTAAGCATTAAACTTGAAGCGATCATTTCAACATCATATTAAATCTTCCCGAGCTCTCTAATTAAGCACAA	(AT)12	Perfect	127
53	CUPVSiirt472	KX223450	F: GCAAATGCACAATGTATAGG	R: CAATTGAGTCCGATCAGGAAA	TGCACAATGTATAGGATGTGCTTTTTTCTTTCTGCTTTTCTATTTCTTATTCTGTTTTTCTTTCTTTTTTGTGTTTCTTTCTATTCTTTTCTTTTCTTTTCTTTTCTTTCTTATTTTTTTCTTTCTTTCTTTCTTATTCTTTCCTGATCGGACTCAATTG	(TTTC)4	Perfect	165
54	CUPVSiirt476	KX223451	F: GATGATTGGGAAGGGGGTATT	R: TCACATCCCGTTCTTTTATCC	GGGAAGGGGGTATTATTCCATTTTATCCTCTATGCAATTTTTTTTCTCAAGTCAAATAAGCGTGAAAAACGTGTTGTTATTATTATTATTATTATTATTATTATTATTATTATTTGACTATAGGATAAAAGAACGGGATGTGAATGTAATGGT	(TTA)12	Perfect	150
55	CUPVSiirt479	KX223452	F: GCTGCTTTGACCCACAATCTA	R: TGTCGAGTAATCCAGGCTTCTAA	AGCTGCTTTGACCCACAATCTAAGGATTCCTATTTATCCAGCCGCCTAAATGGAAATATCTAATGAATCATTTGCATCAAATTATATATATATATATATATATATGGATTACTCGACATGTGACATATTTTAGAAGCC	(TA)11	Perfect	151
56	CUPVSiirt496	KX223453	F: CCACCAAAAACTTGCAACACT	R: GATGGTTAATTCGCTTGCTTG	CAAAAACTTGCAACACTTGCGTATTATTCATCCATTACAAACTTTAATCAAATTAAAGCATAATTTATTTAGCATGTCAAAAAAAAAAAAAATAATAAAAAAAAAACAAAAACAAAAACAAAAACAAACAAACAAACAAGCAAGCGAATTAACCATCAT	(AAAC)4	Perfect	195
57	CUPVSiirt501	KX223454	F: ATCCTGCTCTTGGGAGAGGTA	R: ACCTTTCCATCTTTTCTCACG	CTAGTTGATCCTGCTCTTGGGAGAGGTAAAGGAAAGGGCAAGGGTAAGGGTAAGGGTAAGGGTAAAGTCAAGCTCAAGTCCAAGTACAAGTCTCAAAATATCTTGAAGCTTGCTGGTGGCGTGAGAAAAGATGGAAAGGTAA	(AAGGGT)4	Perfect	133
58	CUPVSiirt505	KX223455	F: GGGGAATGCGCTTAATTACAA	R: GGAACTAAAGGAAGGGGGAAA	TGACGACTTTGAGACAAGACGGTAATATTGTGCTTTGCTCTTTGTTTTAATTTTCTGTTTTAATTTAATTTTGTTTTTGTTTTTGTTTTTGTTTTTTATTTTCTTTTTCCCCCTTCCTTTAGTTCCTTTGGTGGATGCGTAGACTTAG	(TTTTGT)4	Perfect	154
59	CUPVSiirt509	KX223456	F: ATCGCATGGTGTCATTAGGTT	R: CAGCAATTCACCACCTTTCAT	CTCGGGTTTCATGAATCATCATCATCATAATCTCTCTCTATCTTTGATGTCAGAACACACAAAGAGGAAGAGAGAGAGAGAGAGAGAGAGAAGAGAAAGCTAGGCACAAAAAGCCTT	(GCTGTG)4	Perfect	151
60	CUPVSiirt543	KX223457	F: CTTTAGTGTTTGGGCCAGCTA	R: GAATTCGGCAGACATAGACGA	TGGGCCAGCTAGCTTATTCAAGTATGGTTTTATCTGTAATTAATTATAAAACCTTAAGATAATAATAATAATAATAATAATAATAATAATAAAAAACCTCGTCTATGTCTGCCGAATTCTT	(ATA)11	Perfect	159
61	CUPVSiirt565	KX223458	F: GCTTCTTGCTCCTTTTTGTCAT	R: CCTCACTCTCTCCCTCCAAAC	CAGCTTCTTGCTCCTTTTTGTCATCTACAATTACAAAAAGTCTATACGCATCCACAATTAGTTATACAAACTATTACAAAGAGCAGATAATATATATATATATATATATATATGTTTGGAGGGAGAGAGTGAGGGAAAAGAA	(AT)12	Perfect	161
62	CUPVSiirt568	KX223459	F: CCAACGAAAATGTTGGCTTT	R: TTGAGAAACCAGACCCTGATG	GGCTTTAAGAAACAGTTCGCAAAAAAAAAAAAAAAAAAAATAATAATAATAATAATAATAATAACTCATTTTTTCTTTGTAATGTGATCATCAGGGTCTGGTTT	(AAT)8	Perfect	165
63	CUPVSiirt569	KX223460	F: AAACATCAAGGAGCCTAACCA	R: AAGTTGCCGAACAACAGCTTA	TCAAGGAGCCTAACCATTTAGATTTGTTAGATTTTATTAGATTTTTATTTTTATTTTTATTTTTATTTAAGCTGTTGTTCGGCAACTTGCTTATTTCAATT	(ATTTTT)4	Perfect	130
64	CUPVSiirt598	KX223461	F: CAGGTACAACCTCTTGTGAACG	R: TGTAAACACACGTTAAGAGCAC	CAAACCAAATTCCAAAATGAAAAATGAACAATATATATATATATATATATATATACACACAAAAGAGTGCTCTTAACGTGTGTTT	(AT)12	Perfect	164
65	CUPVSiirt600	KX223462	F: GGAGTAATCACAAACCGAAACTG	R: AGCTTACCTCGATGGAACTTA	TCTTACCATAATTCCATCCCGTGTAAAGCCAAAGAAGCCTATATTTCAACTGCCCATTTATATAAAATGCGTGTGCCACAGAGAGAGAGAGAGAGAGAGAGAGAATACTGGAAATAAAAATGATGGGGAA	(AG)15	Perfect	226
66	CUPVSiirt616	KX223463	F: CATTGGTATTGGGGGTTTTG	R: AGAGACCTATGCAATCGACCA	ATTGGTATTGGGGGTTTTGGTGGATATATATATATATATATATATAGTTGTTGATTTTTTATTTGTATGTTAAGTTTCTACTGGGAAAATTTTGTTTTTTTAATGGAAAAAATTGGTAAAATACTGTATATGGTCGATTGCATAGGTCTCTTTC	(AT)11	Perfect	152
67	CUPVSiirt617	KX223464	F: TGGACACAAATGCCATCCTAT	R: TTGTGTTTGGTTCGTGTGGTA	TTGTTGAATGACTTCTTTAACCCCATTAATTAACTATTTGGAAAAAAATACCTCATATATAATAATAATAATAATAATAATAGTAATAACAAATAACAACAACAACAACAATAATAATAATCTTGTAAAGGACATTTCAATAAAACAATATTTAAGTATTCTGTTTTTATTGCCAATTAAACACATTAATTATTTATACATACCACACGAACCAAACACAAT	(ATA)8(ACA)5	Compound	268
68	CUPVSiirt621	KX223465	F: CAATCTCATCTCATTTGCAGGA	R: AGTTTTTAGCCTGTCCTTTGC	CTCAATCTCATCTCATTTGCAGGATTAGAGAGTTATAGAGAGAGAGTTATAGAGAGAGAGAGAGAGAGAGAGAGAGAGAGAGAGGNNNNNNNNNNNNNNNNNNNNNNNNNNNNNNNNNNNNNGGGCAAAGGACAGGCTAAAAACTA	(AG)17	Perfect	143
69	CUPVSiirt625	KX223466	F: AATTACCAGCTTAGGCCCATC	R: TGCAAGGTACGAGACTTTTGG	AAAATCCAACAAAACAAAGCTCCCTTCTCTCTCTCTCTCTCTCTCTCTTTGCCCACCCAAAAGTCTCGTACCTTGCAAGT	(TC)11	Perfect	148
70	CUPVSiirt649	KX223467	F: TCATTGAGGTTGAGGAGGTTG	R: CTTCCCCTTCTCGAAAACAAA	AGGAGGTTGGTTTTGAGATTTGGTGTGTATGGGATGGGGATGGGGATGGGGATGGAGAAGGGGAAGCTTATGCCACTGATTCTCCAGTTGCTGAAGCTGTGTGTCATTGGCTTTGTTTTC	(GGGATG)4	Perfect	144
71	CUPVSiirt660	KX223468	F: GACTGCAATCCCAACTCCATA	R: CTTCCTCTGCCATCCTCAAC	CCTTTTATGCTAAACCGGTGACTGCAATCCCAACTCCATAATTAATTAAAATTAGAAAAAAAATATATATGAAATTGAAATTGGAATCTAAAAGAGAGAGAGAGAGAGAGAGAGACTAGTTGTTGAGGATGGCAGAGGAAGACT	(AG)11	Perfect	152
72	CUPVSiirt661	KX223469	F: TGGATAAGGATTGACCTTGATG	R: GCCATACCCATAAGACAATTACG	AGTGGATAAGGATTGACCTTGATGATAAAAAGTTGATTATGACTCATTTATTGGTAAACTTGTTTTTAATTTTATTAATTACAATTTTTTAATTTACTAATATATTGAACAATTACTAATATATATATGTGTGTGTGTGTGTGTGTGTGTGTCTTTATTTTTTTTGTAGACAAAATTTGTTATTGATTTGAATGATCCTTTAGTCCTTGAGTACCGTAATTGTCTTATGGGTATGGC	(TG)12	Perfect	235
73	CUPVSiirt674	KX223470	F: CCATCCAGTATACGCAAAAACA	R: GGCCGTTAAATTAGAGCTATGC	TCACATTGAATCTTAGGAAAGCCCATATATACTTGAACAAAACACACACACACACACACACACACACATTCAAATGAGTTTACCCAAAAACTAGAGATACAAAGAATACCACATTCTCCATATAAGCATAGCTCTAATTTAACGGCCAA	(AC)13	Perfect	232
74	CUPVSiirt689	KX223471	F: CCGCCGTTAGCAGATTAAGAT	R: CCTAAGAAAGGGTGGTATTCA	TGTATCGATCTTGTCCCCTATCTGGGGTGTGTGTGTGTGTGTGTGTGTGTGTGTACATATATATATAATATGAATACCACCCTTTCTTAGGTATTCT	(GT)14AC(AT)5	Intrrupted	181
75	CUPVSiirt690	KX223472	F: GGCCAATTAAAATCTCCCCTTA	R: ATCTCGGTATTCGAGCTTTGC	CGAGTACACTTTCACAGTACCGAGCTCGAGCTCGAACACGAATACTAAAGCTTGATTGAGCTCAAGCTCAAGCTCAAGCTCAATGTTGTTCATCACGAGCAAAGCTCGAATACCGAGATATT	(AGCTCA)4	Perfect	209
76	CUPVSiirt712	KX223473	F: CCTGCACAAGTCGAGGAAAT	R: TTCGAGCGAGCTGATTTACAG	AATAGAGGGCTCCTCTCCTGTTTGTGAAATTAGCTAATTTTTCTTTGAAATAGCATATATTCTCTCTCTCTCTCTCTCTCTCTTGTGTATTCACTTGTATTCTTTAAGCTGTAAATCAGCTCGCTCGAAGC	(TC)11	Perfect	171
77	CUPVSiirt715	KX223474	F: CGTCTGTTCATTTCCTAACTATTCG	R: ATCCTGGAGGAACCAAGATGT	TGTTCATTTCCTAACTATTCGGTTTCCACACACACACACACACACACACACACACATATATATATCCAGTATCTTTCTTCATACTTAGCCACCAAGAGCTCTTCTTTAAATCTTGATACATCTTGGTTCCTCCAGGATG	(CA)15(TA)4	Compound	142
78	CUPVSiirt719	KX223475	F: TTCACCCAATTAACATGCTACG	R: TAGAGTCGAACAGCGAAAGGA	TGCATGACCCATTAATACTGAAGTGGTCAACAAATCCTATATATATATATATATATATATATATATAACGTTAAAAAAGCTCATACACTATAAGCATTGAGTTCGTTCTCAAGCTTCTCCTTTCGCTGTTCGACTCTAAG	(TA)15	Perfect	194
79	CUPVSiirt724	KX223476	F: GCCTCAGCTCAGTCTCTTTGA	R: TGGAAAGAAGCCCTGAAAAAC	AAGCCTCAGCTCAGTCTCTTTGAAGTTGAGACAAGTTTTGTTTTTGCTGTTGTTGTTGTTTAGCTCAGTCGAGCAGGGAGAAGAAGAAGAAGAAGAAGAAGATAGTTTTTCAGGGCTTCTTTCCATT	(AGA)8	Perfect	148
80	CUPVSiirt742	KX223477	F: AGAGCATGCATAAAAGATGG	R: TCTGCACCTGAATGTGTTTGA	TGCTGAAAAAGCTGGTTTTAAACATTAATATATATCAAATAAATTTTCATTATTAATATACAAATAGTTTCCTATCAAAAAAATAAAATAAAATAAAATAAAATATCTATCAAACACATTCAGGTGCAGAATATGACTGGTGGAACATGCAACATAAG	(AAAAT)5	Perfect	200
81	CUPVSiirt743	KX223478	F: TAAGGGGTGGCCAAGAATTAC	R: CGGTTTTTAGGGCTAGGAGGT	TAAAATGCCTCGAAGTTAAGGGGTGGCCAAGAATTACCATGCAAAAAAAAAAAAAAAAAAAATCAAAATCAAAATCAAAATCAAAATCATCTTCAAGTAAATAAAAAGCAAAATTCAATACCAATAAACCTGG	(AAAATC)5	Perfect	216
82	CUPVSiirt764	KX223479	F: ATCATTCCAAGCGTGCTTATC	R: GAGAAGGTTGAATAAAGGGTGA	TTATCATTCCAAGCGTGCTTATCATCCCATCCCCAATCTCTCCCCTTTTCCTTTATATATTAATTCACTATGGGATTGATTATATTTATATGGAAATGGAAATGGAAATGGAAATGGAAATGGAAATNNNNNNNNNNNNNNNNNNNNNNNNNNNNNNNNNNNNNNNNNNNNNNNNNNTTATCAACTATGTTTTCACCCTTTATTCAACCTTCTCA	(ATGGAA)6	Perfect	212
83	CUPVSiirt768	KX223480	F: CTCAAGGTAATCCCTCGCTTT	R: ACCATGAATTCTTCCTTCG	AACTCAAGGTAATCCCTCGCTTTATATATGTATGTACGTATATATGTATCTTCATTTAATCCTTCTCTCTCTCTCTCTCTCTCTCTCTCTCTCTCTCTCTCTCTCTNNNNNNNNNNNNNNNNNNNNNNNNNNNNNNNNNNNNNNNNNNNNNNNNNNNNNNNNNNNNNNNNNNNNNNNTTATTTGTATTGTAACATATTCGTGCGAAATGTTTACATAGATTTCGAAGGAAGAATTCATGG	(TC)21	Perfect	239
84	CUPVSiirt782	KX223481	F: AGAACCGACTGGTTTTGGTTT	R: AACCTTCTTCCCCAAATCTCA	TCTTAAGAACCGACTGGTTTTGGTTTTTTCAAAAAATACAAGGTACCGACCGGAACCGATCACTCCTATGTGTGTGTGTGTGTGTGTGTGTGTGTGTGTTTGGAGCTAGTTAATGATGTGAATATTTTGATTTAGTGTATTGAGATTTGGGGAAGAAGG	(TG)15	Perfect	156
85	CUPVSiirt788	KX223482	F: ACCGAAGAAAACCGAGAAGAA	R: TCAAATAGGGGTCAAGGGTTT	GTTGAAACTACCGAAGAAAACCGAGAAGAAAATAGAGAAAAGAGAGAGAGAGAGAGAGAGAGAGAGAGAGAGAGGGAAGAAAAAGAAAAACTAAGAAAAAACAAAAAACAAAGAGAGAAACAAGAATGGGAGACAGACA	(AG)17	Perfect	224
86	CUPVSiirt794	KX223483	F: CGGATGCTCCTAAAAGTCTTGA	R: TGCTTCATACCGGTTCTTGAT	AAGAGAGCGAAGAGGGAGAGAAAGGGCAAGAGAGTGAATAATGATAATAATGAAGACTAGAGAGAGAGAGAGAGAGAGAGAGAGAGTGAGTGAGTAAGTAAGTGAATGAGTTAGTTTTTGGTTTGTTAAAAGGTGTTTTTCA	(AAAG)6	Perfect	210
87	CUPVSiirt796	KX223484	F: CAATCTGTCTGCGCAATATCA	R: TTCTCCTGTTTGAGAGCAACAA	TCATGCCTTATTCCATTTACACAAAAAAAATATATATATATATATATATATAGTATTTATATATGTTGTACTGATATTAAGCATAAATGATCTATAAAACTAATATCCACACTTTGATGTGTGACA	(GA)12	Perfect	147
88	CUPVSiirt803	KX223485	F: GTCGTGGAAAATAAGAGTGGAA	R: TGAGAATATGGACCCACCAAA	AAATTTTAATATGATGTGAGCTTGGAATATATATATTAATAGTAAGTTTTTTATGAGCCTATATATATATATATATATATATAATTCTCATTTTTTTTAAATCCAAAGATAGACCTGAATATATATATTAATAACAATTTTGGTGGGTCCAT	(TA)12	Perfect	190
89	CUPVSiirt818	KX223486	F: GTTGTTTGTGCATTTGGGTTC	R: TGCTGGAATAAAACGAGTTGC	CTGCCAATTATGAAAATTCCTTGGAAGGTGAGTAACAATAGCAACTACTAAATAAAAGTTAAAATTTATGGAGCTTATATATATATATATATATATATACCAGCATATCGTAAACGGCCGTGTTAGCAACTCGTTTTATT	(TA)12	Perfect	166
90	CUPVSiirt836	KX223487	F: CCCCTCATATACAAGCCACAA	R: TGGGATTCACCTCATTCTCAA	GCCCCTCATATACAAGCCACAATAAAGCAAACATTAAAAAAAAAAACAAAACAAAACAAACAAACAAACAAACAAACTACGAGAAACAATTGTTAGGAAAGACCAGGAAATCATTCTCA	(AAAC)6	Perfect	195
91	CUPVSiirt838	KX223488	F: GCATCTAGGTTTTGGGCTTTC	R: ATTGGGGACCCACCTCTTTA	GCCCAATTACAATTACAAGGCAAAAGCAAAATTCAACTCTCTCTCTCTCTCTCTCTCTCTCTCTCTCTAATTGATAGCAAAATAATTAAAGAGGTGGGTCCCCAATTTCATGTCATCATCT	(CT)16	Perfect	149
92	CUPVSiirt841	KX223489	F: ACCTGAGCCAACATAACCAGA	R: ACTTTGCTCCGGAATTTTCAC	TTCAATTCCTGAAGCAAAATAAAACCTAACTACAGCAATTTCTTTTTTATAGTGTGTGTGTGTGTGTGTGTGTGTGTGTGTCTACAGGCACTACGTTTGAATTAAACTACATATTGTAAACGACTAAATGAACTCATAAACAGAAGTGTCCAAGCCA	(GA)21	Perfect	192
93	CUPVSiirt847	KX223490	F: CTTGGCTACATCTCCCCTCTT	R: ACGACCACAAGGAAAGTGGTT	CTTGATCCACTTGGCTACATCTCCCCTCTTGAAAAATTACATAAATAAACCTTTTATGAGGAGATTTTGATACTCATAAAGGTTTTAGAGAGATTTTCGATATTAAATTATAAGAGTTATATTATTATTATTATTATTATTATTATTATTATTTGCAATGAAATAAAAAAAAAAAATCATTTGCTTACAAGGAAATATATAAATTAATTTTTTTTTAAAACCACTTTCCTTGTGGTCG	(TAT)11	Perfect	230
94	CUPVSiirt855	KX223491	F: AGGAAGGGACGTCGTAGAAGA	R: TCTGTTGGCAGACTCTAGGTGA	CAATTATAAATGCTGTTTTTCCAGATTTATCTGGTCAGATTAATAATATTGACTGCATGAGAGAGAGAGAGAGAGAGAGAGAGAGAGAGAGAGAGAGAGAGNTAAAAATGAGACAATACATAGATTGAATGACTATATCACCTAGAGTCTGCCAACAGAT	(GA)21	Perfect	242
95	CUPVSiirt858	KX223492	F: CCTCTAGGTTTTGCAGCTTTTC	R: GCTCTAGGGTTTGCAAGATTGA	AGTTTGGTGCAGACTTTAAAAGGGCAATTTATTGCAAGAATTAAGAGAGAGAGAGGGAGAGAGAGAGAGAGAGAGAGAGCATTGATTTATCCAATATTCAATCTTGCAAACCCTAGAGCTT	(AG)6	Perfect	180
96	CUPVSiirt875	KX223493	F: GGTTTCAACAAGGGAGTCAGC	R: AGTTAGACACACGGGGCTTTT	TTAGGTTTCAACAAGGGAGTCAGCTACTTATAGTGTATATATATATATATATATATATAGATGGGAGGGGCCACTAGTAATGCATATGAGG	(TA)12	Perfect	169
97	CUPVSiirt876	KX223494	F: TACCCTGGTAATGCTCGATCT	R: CAGGAACCAGCAGAAACAAAA	TTAGGTTTCAACAAGGGAGTCAGCTACTTATAGTGTATATATATATATATATATATATAGATGGGAGGGGCCACTAGTAATGCATATGAGG	(TTA)12	Perfect	186
98	CUPVSiirt883	KX223495	F: CAGGATTCAACCTCTCTAATCTG	R: GTCACACCCCACATAATGGAC	TGATTTTTATTTGCTTGATTTTGATTTCTCTTATTAATGGAATATATATATATATATATCAGAGAGAGAGAGAGAGAGAGAGAGAGAGAGAGAGTGTGACATTACATTATTCATGTGTCCATTATGTGGGG	(AT)9(AG)17	Compound	167
99	CUPVSiirt889	KX223496	F: CTCATTGCCATGCATTACTGTT	R: TTGCATAGGACTACGAGAAAGC	TCTAGGATCTCTCGCAATTAAGGGACCAATAATAATAATAATAATAATAATAATATATTATTACCTCTAGCTTTCTCGTAGTCCTATGCAATTCTTTTGG	(AAT)9	Perfect	167
100	CUPVSiirt891	KX223497	F: ACGGAACCAGGAGGATCAGTA	R: TAATTGGGTCACGTCCTGTCT	TCTAGGATCTCTCGCAATTAAGGGACCAATAATAATAATAATAATAATAATAATATATTATTACCTCTAGCTTTCTCGTAGTCCTATGCAATTCTTTTGG	(CCCACA)5	Perfect	147
101	CUPVSiirt907	KX223498	F: ACACCATCTTCCAAACACTCC	R: GTAAGTGGGGGAAGAAGACGA	TTCTCATTCACACCATCTTCCAAACACTCCCTTATCTTACATCATCATCATCATCATCATCATCATCGTCCTCGTCTTCTTCCCCCACTTACCTTATCCTACGCACCCCCTGCGCATTCTAGATCCTACTTTGCCCCA	(CAT)9	Perfect	155
102	CUPVSiirt924	KX223499	F: TTAGAAAAGAGACCGCCCATC	R: CTTGTATTCCATCCCCACCTT	AATCAATTAGAAAAGAGACCGCCCATCCTTTTCTATATATATATATATATATATATATATATACGACACAAGGTGGGGATGGAATACAAGTCATGATTTTATGGGTTGCTACATGATAAGTCAATGAAATGGGCTTCG	(TA)15	Perfect	159
103	CUPVSiirt929	KX223500	F: TAGACCCAAACACCCAGAAAA	R: TTAGGAGCAAGTTGGGCTTGT	AGGGACTTCCGTCCCTTATGTAATAACTGATCAACTTCTCCACTTTCACTTCTCTTCTTCTTCTTCTTCTTCTTCTCTGATCATCTAATAACTATCCACGACTTAGTCCATCAAACTTGCAAAAAATGTGCACAAAATGACCCTAACCTCAAC	(AAAT)7	Perfect	134
104	CUPVSiirt931	KX223501	F: GGGATTTATTTGCCCAAGTTC	R: CCTCGACCCCTCTCATATTCT	AGGTGTTGAAGTCAGATAGCAGGGGATTTATTTGCCCAAGTTCTGCAGTAGTTTAGTTTAGTTGTCTGTTTTTTCCTTTTCTTTGTACCAAGAGAGAGAGAGAGAGAGAGAGAGAGATGATAATAAGAAAGTTGATAGAATATGAGAGGGGTCGAGGG	(AG)13	Perfect	135
105	CUPVSiirt932	KX223502	F: CACGAGGTTTTGCCTAGTGTC	R: GGCTAACTCATTAGGTGGAGGA	GATCCCACATCAGAAACACATTGAAGAGGTTTTGCGCTTAAAAAGAGAGAGAGAGAGAGAGAGAGAGTTAAAAAGAGAGAGAGAGAGAGAGAGAGAGAGTTTCCTCCACCTAATGAGTTAGCCTTTTGAGTGTGAAATTTCCA	(AG)13TTAAAA(AG)12	Intrrupted	147
106	CUPVSiirt949	KX223503	F: GTTTCTTTGGCAGGAAAGAGC	R: CCAAATGCCCAATATGCTACA	TTTCTTTTGGTGGATAGATGGGAATAATAATAATAATAATTATTATTATTATTATTATTATTATTATTATTTTTGCAGTCTCTTGTGAGAATTGACAACTATCATGTAGCATATTGGGCATTTGGGGGTTTCTTTTAAGAGTTGGT	(AAT)6	Perfect	178
107	CUPVSiirt951	KX223504	F: CACATTCACAGCTTCGTTTCA	R: CATGCTGCAACAACACACTCT	TGGCTCAAGTTGAAGAAAGAAAGGTTGAAGTGTTGAAGAAGAAGAAGAAGAAGAAGAAGGCAGATTTGTGGCCAGAGAAGAGTGTGTTGTTGCAGCATGCCGCAACACAGATGGACACCAAAATCTGGAAAA	(GAA)8	Perfect	149
108	CUPVSiirt956	KX223505	F: CTCTGACAATGGGTGCCTTTA	R: GAGGCTTGTGGATATAGCTTCG	TGCCCCTACGTTGTAGCTAATGATAGATGTTCCCTCTGACAATGGGTGCCTTTATAGAAGTTGAGAGAGAGAGAGAGAGAGAGAGAGAGAGANNNNNNNNNNNNNNNNNNNNNNNNNNNNNNNNNNNNNNNNNNNNNNNNNNNNNNNNNNNNNNNNNNNNNNNNNNNNNNNNNNNNNNNNNNGTTCGAAGCTATATCCACAAGCCTCTTACATTCACTTCTTCAAGGCAACCTC	(GA)15	Perfect	174
109	CUPVSiirt961	KX223506	F: GTGGAGAGACCAGGTGAAACA	R: CCCCTAACCCCTTTCTTTTCT	AGAGAAAATAAGAGAAACAGGAGCCATTAGAGAGAGAGAGAGAGAGAGAGAGAGGACAAGAAAGCAAAGGAGTAATAAGCATAAAAAAGAGAGGAGGAGAAAGAGAGAGGAAGATGGGTTAAAAAGAAAAGAAAGGGGTTAGGGGAAAGAGAGAAGT	(AG)13	Perfect	189
110	CUPVSiirt975	KX223507	F: AAGAGAGTGCTACTCGGGCTTA	R: GGGTGGGAACAAAACTATGCT	CTGCCTGCAATTAATAAAAACCGAAGTCCTAAGAGAGAGAGAGAGAGAGAGAGAGGGAGAAATATTCATATNNNNNNNNNNNNNNNNNNNNNNNNNNNNNNNNNNNNNNNNNNNNNNNNNNTATATCATGCATGGGCCTCTACAATTAAAGTCTGC	(CTTT)6	Perfect	162
111	CUPVSiirt986	KX223508	F: TATCAACTGTGCGTTCCCATT	R: TAGACCAGCAGGACTGCCTAA	CTGAACTGCTTATCAACTGTGCGTTCCCATTTCTTTTCTCGTTCCCATTTTCCACTCCTCTCATTCCCATTCCCATTCCCATTCCCATTCCCACACCACGGGAAAAATTGACTCAAATTTTAGTCCAGCACTGAGGGTTTTAGGCAGTCCTGCTGGTCTA	(CATTCC)5	Perfect	150
112	CUPVSiirt989	KX223509	F: GCAACATGCAAACAAGTCCAT	R: CACAGAATCAATCTCCACTGTTC	TGCAAACAAGTCCATGAAATATGAAGTGAATCTTTTATAAGTGATAGTTGATATACAAAAAGAATTTTCGGGATAAAAAGAAAGAAAGAAAGAAAGAAAGAAAAGAACAGTGGAGATTGATTCTGTGTTT	(AAAG)6	Perfect	163
113	CUPVSiirt1003	KX223510	F: ATCAATTGCTCCATCCATCAC	R: GATTTGGAAGCACAAAACTGC	TTAGATTCAAACACGCCATTTCACCATCAATTGCTCCATCCATCACTATATATATATATATATATATATATATAAGCAGTTTTGTGCTTCCAAATCTCCATAGAATGATCTTGAGCTTCTTGCTTTGCAGCTTCTCTCAATTCTT	(TA)14	Perfect	142
114	CUPVSiirt1008	KX223511	F: CAGCATCAGCTTTTGATGTGA	R: CCACCCTTCTTCGACTTCTTA	AGCATCAGCTTTTGATGTGATTGATGGGGCTAGTGAAGGTGAAAGCGACGTTATTGATAATGATAATGTTGTGGAGAGTAAAGATGATGATGATGATGATGATGATGTGGCGGAAATTACTTTTAAAGGGAATAAGAAGTCGAAGAAGGGTGGC	(GAT)8	Perfect	154
115	CUPVSiirt1017	KX223512	F: GGGGACCATCATTTGACTTTT	R: CCTTGGCTTCATGCGTTTAAT	AGGGGACCATCATTTGACTTTTCTATTTCATGTTTCTAATATTTTATCAAAGAGAATTAAATAGTTGTAAAATAGCTACACTAGGATAAAATTAGACCTATAATGAATTAGATAGATGGAGAGAGAGAGAGAGAGAGAGAGAGAGAGAGAGAGAGTGGAAGCATGCCTACAAATATTGACAACTTATAGTTTGATATTTATTAAACGCATGAAGCCAAGGAAACATTGAAATGT	(GA)18	Perfect	219
116	CUPVSiirt1021	KX223513	F: AGCTCAAATACAACCCCGACT	R: AGCTGTGTCAAAATTGCTTCC	CAAATACAACCCCGACTCACTAGCTAATGAAGTAGTCAAAATTATCATGTGGGACTAAATCTTTGACATGATAAATAAATAAATAAATAAATAAAGGAAGCAATTTTGACACAGCTTGT	(ATAA)6	Perfect	145
117	CUPVSiirt1041	KX223514	F: AACCCTAGGTGGGGCAAAT	R: CCACTGGACAGCTGGTACTCT	AACTGAAAGAGAACCCTAGGTGGGGCAAATTGAAAGAGAGAGAGAGAGAGAGAGAGGTGTGATGTCATGAACGGGACGTCAGAGTACCAGCTGTCCAGTGGAGT	(AG)11	Perfect	138
118	CUPVSiirt1043	KX223515	F: TCTTTCTCCATGTGTGCCTAAA	R: GTTCCTTCCCTCCAATTTGTC	TTCTTTCTCCATGTGTGCCTAAAATTATTATTATTATTATTATTATTATTATTTTGCAGACATGGACAAATTGGAGGGAAGGAACAACAAATATCATAGATTCCAGTTTGAGCACTGGTTC	(ATT)10	Perfect	152
119	CUPVSiirt1047	KX223516	F: CCATTACTCCATGACCCTAATCA	R: GGGGATAGTTAAGCCTGTGGA	AACCATTACTCCATGACCCTAATCACTAATTATGCTGAACTACAAATAAAATAAAATAAAATAAAATAAAAAAAAACCAAGAAAGAAAAAAAAAAAAAATTCTATCCTACCCTTTATCCACAGGCTTAACTATCCCCA	(AAATA)5	Perfect	135
120	CUPVSiirt1053	KX223517	F: TGGTAGTTGCAAACATCTACATCAG	R: GCCAATTGTGTTGTGTAGAACC	AAGAAAGTGAAAGTGAAAATGGCGGTGGCGGTGGCAGTGGCAGTGGCAGTGGCAGTGGGTCGAGGGTGGGATGGATGTGAAGGTTGGGTTCTACACAACACAATTGGCCAAA	(GTGGCA)4	Perfect	147
121	CUPVSiirt1055	KX223518	F: AGGAGCAAGAGTGTTGTTTGC	R: CTTTACCTTTGGGAGGAGGTG	GCAAGAGTGTTGTTTGCAAGTTGTAACATACGATACGAACTGCACCCGTTCTATAATGAAGGAGAGCCGCCGCCAGCTGCAATTCCGTCTCCACCTCCACCTCCACCTCCACCTCCACTTCCACCTTCACCTCCTCCCAAAGGTAAAGTCAG	(CTCCAC)5	Perfect	152
122	CUPVSiirt1057	KX223519	F: GTGACACACGAGGATGAGGTT	R: GCTTGTAGCCACCATTCAAAA	CTTACCCGAGTATGCGTTTGTTCTCAGTTTCATATTTTGATGTGATTGTTTTTGGATTCATTGTTTAAATTAAAAGAATGTAAACATCAATTTCTATGTTGATCCTATATATATATATATATATATAAACATTCTCGGGTGACTTATTGATTAGATAGGG	(AC)11	Perfect	237
123	CUPVSiirt1062	KX223520	F: TGAAAGGAAACCAGATCCTTG	R: TTTCCCATCACCTTCACTACG	TTTGAAAGGAAACCAGATCCTTGATATAGTGCTTTTTTGGTTTTGGTTTATGTAGAGAGAGAGAGAGAGAGAGAGAGGAAGTATTTGTTCATGGTTTTCTTTCTTTCGTAGTGAAGGTGATGGGAAAATTGAA	(AG)12	Perfect	125
124	CUPVSiirt1071	KX223521	F: CATTAACGATTAGTCGGTGGTT	R: TGGTCTATTCATGCAAATACGG	CATTAACGATTAGTCGGTGGTTTTTTAAATGAAAAAACAAATAATAATAATAATAATAATAATAATAATTAGTCAAATGATCTTTTTATCGGTATATTAAAAATTTCAAGACATCCGTATTTGCATGAATAGACCAG	(AAT)10	Perfect	136
125	CUPVSiirt1092	KX223522	F: GAACGGAATCTGAACCAAAGA	R: TCTTCTCGTATTTCCCAACCA	CGGAATCTGAACCAAAGAGACAGTATGAGTCAGATCTGTAAAACTTACAATACAGTGAGGAAAGAGAGAGAGAGAGAGAGAGAGAGACGAGAAGACCGGTCCTTTTGTTTTGGTTGGGAAAT	(AG)12	Perfect	134
126	CUPVSiirt1095	KX223523	F: GTGGGGAGATTTGAATTTTACG	R: TTTGGCCCTAACAATGATCT	TTGAATTTTACGAAAAGCAATATCCACTTACATCTTAACTTTGGATTTCAAGTAATGTGACAACTCAATTAGTATATATATATATATATATATATATANNNNNNNNNNNNNNNNNNNNNNNNNACTAATCAATCAATAATTAAATGTAATTCAATAGGTTAAAAATTTTAAGTTGACACTAAAACCTTTTCTATCTAGATCATTGTTAGGGCCAAAAAATGTCATCAACCCAGATAAGCC	(TA)13	Perfect	226
127	CUPVSiirt1116	KX223524	F: CGAGAACTCTGAATTGCAACA	R: GGAATCTTGTTGGAGGGGATA	CTCTGAATTGCAACAGGAACTCAATTAGATGCAATAATATGCATGCGCGCAAGAGAGAGAGAGAGAGAGAGAGAGAGAGAGAGAGCATTGTTTACCGGGATGCAATTCCTGAGTAAATATCTGCAGGTTTATCCCCTCCAACAAGATTC	(AG)17	Perfect	156
128	CUPVSiirt1117	KX223525	F: GCCACTTCACCATCAAACAAT	R: TCAACATCAGAGGTCAAAAG	CTCTGAATTGCAACAGGAACTCAATTAGATGCAATAATATGCATGCGCGCAAGAGAGAGAGAGAGAGAGAGAGAGAGAGAGAGAGCATTGTTTACCGGGATGCAATTCCTGAGTAAATATCTGCAGGTTTATCCCCTCCAACAAGATTC	(AT)16	Perfect	177
129	CUPVSiirt1120	KX223526	F: GTTTTGGTTGGTCCTGTGTTG	R: CTCTGCCTCAAGGTATGCACT	TTTGGTTGGTCCTGTGTTGAACTATATTAATATCTTGTAGAGCACTAATTAGTTTTGCGATCCGTATGATAATCTACAAATGCTCTTTTTGTTATTTCCACTGTTAATATATATATATATATATATATATTTTCCGGTTTTCCTTTTAATTTTCA	(AT)12	Perfect	214
130	CUPVSiirt1122	KX223527	F: CTTTGGGACGGACAATCATAA	R: GATTTAACAAAAGTCGGCCAAG	AAGATTAACAAGATTTGGCCGTGACTTTTCTTTCTTCTTTATATATATATATATATATATAATCAAGATCTAAACATGAATAGTAGATTCAGATCTGAGATATGTTGCAATTTTTTTTTAACTTGGCCGACTTTTGTTAAATCAAAT	(TA)11	Perfect	195
131	CUPVSiirt1127	KX223528	F: GATGATCCCCAAGTTGTATCG	R: TTGCAATGAGACCTTTTACCAG	CATTTGTTTGATGATCCCCAAGTTGTATCGTAATTAGTATAAAAACCATCGTGTTCATAGAGTCTATATATATATATATATATATATATAAAGTTGCAACCTGGTAAAAGGTCTCATTGC	(TA)13	Perfect	143
132	CUPVSiirt1140	KX223529	F: CATCAAATGCAACTGCAACTC	R: GCTACAATATCCCCTCCCTTTT	TTCATCAAATGCAACTGCAACTCTAGATCTATATATAATATAATATAATATAATATAATTCACTTCATACAAACTAAACTAAAACAAGACTTTTTCAATCAAACAAGTAGTATCTTATTTTAAATGTAAAAGGGAGGGGATATTGTAGCAT	(ATATA)5	Perfect	147
133	CUPVSiirt1145	KX223530	F: CAGCAACTCCAAGGAATCAAA	R: TGTGTTGCGTTTAGCGAGTTA	ACAACTCAGCAACTCCAAGGAATCAAAATAATCAATCTCAACAACAACAACAACAACAACAACATGGATCCCATCCTTTTCATGCTGCCAATGCAACAGAGTCTTCGCGATCTATGCATGGAGTTAATTCTGAAGACAATAACTCGCTAAACGCAACACA	(CAA)8	Perfect	154
134	CUPVSiirt1153	KX223531	F: CAGCGCTAACACTAAAAAGATGG	R: CGCTGTCTTCTCAACGGTAAA	ACTTTCTTCTGTTTTCTTGATTGGTTTAGTCTCTCTCTCTCTCTCTCTCTCTCTCTCTCTCTTTTGAAAAAGTGTTGAGATTTTTGTGCATTATCTTTCAATTTATTCACAGTTGTCTTTTCTCTTTATGGTAGTTGTGATTCGTAATTTTGGCAC	(CTCTTT)4	Perfect	177
135	CUPVSiirt1163	KX223532	F: CATCCAGGTTGTTTCAGGTTC	R: TAGAATTAGTGCGCTGGGACA	CCAGGTTGTTTCAGGTTCATTTTCAGCTTTTTTCTTTTTCAGCATTTGTACTATTTTGTCTTCACTTCTTTCTCTCTCTCTCTCTCTCTCTCTCTCTCTCTCTCTCTGCCTTCCTCTTTGACTGTCCCAGCGCACTAATTCTATT	(TC)18	Perfect	146
136	CUPVSiirt1171	KX223533	F: TGGGATAGTAGGTACCCAGTTG	R: CCCTGTGATCCATATTTTAACG	GGGCACAAATAAAATCATCCATGTTCTTCCCCCACGCCGAGGTATATATATATATATATATATATATATAATGTGATGTTTAGTTTAATAATTTTATAATCTTTTGAACGCGTTTTTCTTCTT	(ATA)8	Perfect	236
137	CUPVSiirt1182	KX223534	F: GAAGAAGCTAGAAGCGTCAGG	R: GGTGAAAGGGCTATGTTTCGT	ATGCTCTTGATGTGTTTCCCACTCCCATGTGAATTGTAGTATTCTTAGTATGAAAGAGATAGAGAGAGAGAGAGAGAGAGAGAGAGAGAGAGAAAGTGTTTTTATTTATTTTTTTTAATATCGAATTTTCTTTTCTTTGTTTTTCTTGTTTTCTTTGCTG	(CCTCAG)4	Perfect	157
138	CUPVSiirt1183	KX223535	F: CAACCATTGGAGGAGCCTTT	R: GGTTGGGCTATACCGTCAAAT	TGTTTCAAAAAGAATCAGTGTAATGCTTTCTTTCTAGCTAGTATACTCGTAAAATAATCACTAAAACTCATTAAAAATATAAATAAGAAAATACACACACACACACACACACACACACACACATATATATGGGCCCATATTTAATTTTTCTTTATATGCA	(AC)15	Perfect	273
139	CUPVSiirt1188	KX223536	F: CTTGGTCCACCCAACACTATG	R: TTGGATTGCTTACTTGCTGGT	ACACTATGCAAGCACTCCAGGAAGCTGCAAAAATAAAATAAAATAAAATAAAATCCAAGAAAAACCTGGTGATTGGAGGCACAAAAACTGACGTCCCTTGGCAGAAACACGCGGTCGATACCAGCAAGTAAGCAAT	(AAAAT)5	Perfect	153
140	CUPVSiirt1189	KX223537	F: TTCTATAGCGTGGACAGCACA	R: TAGATCATCAGCGCCTAACCA	CAAGGTAATTAGTGAATGTGGAACTTTGAACTATATATATATATATATATATACACACATAAATGAGAATTACAAGAGAAATATAACATATATATTTCTATGTTAGATTTTAGAATGCAATATAATGTGAAATCATGGTTAGGCGCTGATGATCTAGT	(TA)11	Perfect	242
141	CUPVSiirt1191	KX223538	F: CCGCAACACCAAATGGATA	R: ATCAAACGGAGCCTGAAGAAT	CGCAACACCAAATGGATATAATGAAATAATTTCCATCCTCAAAAATAAGGACTAAGGAAAAACGTATACATACATACATACATATATATATATATATATATATATATATATANNNNNNNNNNNNNNNNNNNNNNNNNNNNNNNNNNNNNNNNNNNNNNNNNNNNNNNNNNNNNNNNNNNNNNGATTCTTCAGGCTCCGTTTGATACGCCCTTCCAAATATTATTCTGC	(AT)15	Perfect	205
142	CUPVSiirt1202	KX223539	F: CATTACTGAGCATGGATGCAAT	R: TGCTCTGTTTCACTCGATTTCT	TGAGCATGGATGCAATATCCAATAAAGAAAATGCAAAACAACAAAAAGAGAGAGAGAGAGAGAGAGAGAGAGAGAGGCATAGAGAAATAAGGGAGAAAATAAAAGTGATGGAATAACTTTCTATATAAGAGTAAAGGTGTAGAAATCGAGTGAAACAGA	(AG)15	Perfect	168
143	CUPVSiirt1214	KX223540	F: ACGACTGGCGCCTCTATAAAT	R: ACTCCCAGCGGTTATATTGCT	AGGATAGAGATGATACGACTGGCGCCTCTATAAATGCATATAAAGAATTTTTTAATGTTAGAGAGAGAGAGAGAGAGAGAGGAGTTTTGCAATTCTCAATGTGAAAATTTTCTGCCTAAATTGGTTGTCTAACATTAACCAGCAATATAACCGCTGG	(AG)11	Perfect	147
144	CUPVSiirt1224	KX223541	F: TCGCCAACACCATCTTACTCT	R: AACAGCCTGAAGCCTTACTCA	TCCTTTCTTCATGATTTTGATGTCTGTATGTTTCAGTTACATTAATGCAGGAGAGAGAGAGAGAGAGAGAGAGAGTTTGTGTTAATTTGCTGATGACTTACTTCCTTTCAGTTGTATTACATAAAAAAAGCTGAGTAAGGCTTCAGGCT	(GA)12	Perfect	247
145	CUPVSiirt1238	KX223542	F: TACTGAGCCAATACACCATCC	R: TTTCATTCGTGTCATACGTAGC	ACTGAGCCAATACACCATCCATAATAATAATAATAATACTATTATTATTGTTGTTGTTGTTGTTGTTGTTATTATTGTTACTATTATTATTATTGTTGTTGTTGTTGTTGTTGTTGTTATTTATTATTATAATAATTATAACATCATGCTATGAAAAAAAATTAAAATATCCATCGATCTCAAATTATTATAACATTATAATATCATAAGCTACGTATGACACGAATGAAAGC	(ATA)6	Perfect	232
146	CUPVSiirt1243	KX223543	F: CGGTCCTAAGAGAATGGGAGA	R: CCAGTTCTAGGAAGGGATTCA	AATCAATCAATTTTTGAGGTCAAGTGACACTTTCTTTTACTCATATTTTTGGTACATTCATCAAGAGAAAATATAAAATAGTGGACATTTTTTTCTTAATTAAATTTCCTCTCTCTCTCTCTCTCTCTCTCTAAATCTCAATCTCTCCTAGGCAAAATGC	(TA)12	Perfect	132
147	CUPVSiirt1250	KX223544	F: GATTTGAGGGTGTTTGGGTTA	R: CGCCCGGATGAATTACTTT	GTGAGGTTCATTTACCTCTTTGCCATTCATTCTATTAAAACTAACAAAAATTTCTAAGGATATATATATATATATATATATGAGAAACATAGGGATTTAAAGTAATTCATCCGGGC	(AT)11	Perfect	168
148	CUPVSiirt1260	KX223545	F: AAGCAGTCCCCAATTTAGAGC	R: ATCCTCGGCATGAACATATCA	TCTGAAGCAGTCCCCAATTTAGAGCTCAGTGAACACATAGGGAAGGTTGAATGATTTCTGATATAAAATAATAATAATAATAATAATAATAATAATAATAATGAGGATAGTTGTTGATTTACTTCCATGTTCTATGATATGTTCATGCC	(AAT)12	Perfect	151
149	CUPVSiirt1267	KX223546	F: AAGAAGTTGTGGGCCTAGCAT	R: AGTCCCGATTTTTGACAGCTC	GAAGTTGTGGGCCTAGCATTAAACTATTAGCTTATCTTACCTCTCATAATGACAAAAATAAATAATAATAATAATAATAATAATAATAACAATAATAACGAGCTGTCAAAAATCGGGACTATAGTTCATTAATAAAATTTGTGGGGGCTTACAAAA	(AAT)9	Perfect	122
150	CUPVSiirt1271	KX223547	F: TGAAACATGGAGAGGAAGCAT	R: CACCATTGCTTATTTCCCCTA	AGAGCCGCATCTCGTACATAAGTTGGTACTCCAATATCTCTCTCAAGGGTAAGTGTAAGTGTAAGTGTAAGTTCACATAATTCTATTCCTAAAATTGACGAAAAGAATCAAGATT	(TAACCA)4	Perfect	214
151	CUPVSiirt1273	KX223548	F: TGATTGCTCGACATAGTTGGA	R: GATATCGGGGGTACTTGTGGT	CATGACCTTAAACACCACAATGGAAGCAAGTATGAGGACCATTACCATTACCATTACCATTACCATTACCACAAGTACCCCCGATATCCCGACTAGCACCTTTATTGC	(ACCATT)5	Perfect	143
152	CUPVSiirt1278	KX223549	F: AGGACCACACCATTTCAATCA	R: TGCTTTCTTCACGCTCATTCT	GCATGCAACTCATTTAATTTCCAGGTTTAAAAATGGATTACTAGACGTGAGGAAGTTTGTTCTTGTAAGTTTTGCTTCTTGATCGATTATAATAATAATAATAATAATAATAAATGGTTAGAATGAGCGTGAAGAAAGC	(ATA)8	Perfect	164
153	CUPVSiirt1322	KX223550	F: GCCCACTTCTTTTGATTTCCT	R: TAGCCTGTGAAGGAGGGAAGA	CCACTTCTTTTGATTTCCTCCAAAGTACAGTTTGCAACACAAATATACTATACCATTAAAATATCATCCCTTATATTATACTGAATATATTATATACACTTTAATTTATTAATAAACATATTCTCTCTCTCTCTCTCTCTCTCTCAAAATATTACACACAATATTTCTACTGGTCTAGCATTTTTTCTTCCCTCCTTCACAGGCT	(TC)12	Perfect	208
154	CUPVSiirt1326	KX223551	F: AGAGAGGGAGAAAACGCTTCA	R: GTCGCATGGAGATTGACTTTG	GGTTAGTCGTTTTAGTTTCAAAGAGCAAAGAGAGAGAGAGAGAGAGAGAGAGAGAGAGAGAATACATGCAACTTTTTGGTGTAATTTTTTTTTTCAAAGTCAATCTCCATGCGACGTGGCAACCATTTAGCGACTAAACC	(AG)16	Perfect	179
155	CUPVSiirt1330	KX223552	F: GATTTGCCAACTTTACGCTGA	R: CAAAGGTGAATCCTACGTCCA	GATTTGCCAACTTTACGCTGAAATAGCTCTCTCTCTCTCTCTCTCTCTCTCTCTCTCTTGTATTCTCATTCCACATTGTAACTCAGCTTGCTGAACGCAATCGGATCACTCTCTTTTTAATACAATAGCAGTGGACGTAGGATTCACCTTTGATT	(CT)16	Perfect	152
156	CUPVSiirt1331	KX223553	F: CCCGAGCATGAAAATAATGG	R: CTTCACTTTACCCTTGTTGA	GGCGGGTACGTACAACCATAATAATTACCTGTACAAGGTTTACCCATATGGGCCCGAGCATGAAAATAATGGGTGGGTCGGGTGATGTCTGCGGGTACCTGCCAAAATAAATAAATAAATAAATAAATAAAATCAACAAGGGTAAAGTGAAGATTGAA	(AAAT)6	Perfect	130
157	CUPVSiirt1345	KX223554	F: AATTGTTAATGGACGGGCTTC	R: ATGGTCATGGAAGGGGGTAAT	ACGCCTATCCAATATTTAGGGACGGCCATCCATAACTAGGGATGGGCACGAGCCGGGTCGAGCCGGGCCGGGGACCCCATGCCCATGCCCATGCCCATGCCCATGCCCCATTACCCCCTTCCATGACCATC	(CCCATG)5	Perfect	175
158	CUPVSiirt1353	KX223555	F: GGCTTGTTTGACTACCCTACC	R: GGGAATTACCCTCAACCAAAC	CAAAGCTAGGCTTGTTTGACTACCCTACCTAAACCTAAAGGAAACATTCCATATGCAAAAGGACCTTTCATTTCTCTCTCTCTCTCTCTCTCTCTCTCTCTCTCTCTCTCTCTCTNNNNNNNNNNNNNNNNNNNNNNNNNNNNNNNNNNNNNNNNNNNNNNNNNNNNNNNNNNNNNNNNNNNNNNNNNNNNNNNNCGTTTGGTTGAGGGTAATTCCCCATTA	(TC)21	Perfect	209
159	CUPVSiirt1360	KX223556	F: ATTTTGGTGATGTGGTTGCTC	R: GGCCTCTCAAACAAGCTCTAAA	TCAAAGTTGATTTTGGTGATGTGGTTGCTCTTGAGAAAATATTTAAAGGTGTCAATACGCCATATCTTCCTCTCTCTCTCTCTCTCTCTCTGTTTATATCCTATTTAGAGCTTGTTTGAGAGGCCTATCTG	(CT)11	Perfect	156
160	CUPVSiirt1372	KX223557	F: CTATTGGGCCTTCCTCCACT	R: CTCGACCACTCAGAAGTAGTTAAAA	CTTCCTCCACTTTGGGCTAAAATATTGTTGACGTATATCCACTATAAGATAAAAGATTTACATATATATATATATATATATATTATATAACAAGTAGAAAGCAATTTTCAATGCA	(AT)11	Perfect	202
161	CUPVSiirt1378	KX223558	F: AAAGTCGCCGTTAGGACATCT	R: GTCGACAGTTTGAGGAGGTTG	CCCAGATTTCTAGCTTTAGCCCATTTAGAAAAGTCGCCGTTAGGACATCTTCTCTCTCTCTCTCTCTCTCTCTCCCTATGTTAGTGCTGCAACCTCCTCAAACTGTCGACGAAAATCTAGCACTGATCCTCCTTGTCGTATC	(TC)12	Perfect	149
162	CUPVSiirt1388	KX223559	F: CCGCTAGGAGCTCTGTGATTA	R: CGTCGTCGTTTTAACTCTTGG	GTTCATGAAATCCAAGCACCATTTTTTGAGCAAAGGTTAGCGTTGGCGTTGGCGTTGGCGTTGGCGGTGGCGGGGGAAGCTTTTGTAACATAATGGAAGGGTAGTTTCAACTTTAAGGGAGGATTGATCAAGTCCAAGAGTTAAAACGACGACG	(GCGTTG)4	Perfect	178
163	CUPVSiirt1394	KX223560	F: AAGAAAAGAGGCGAATCCTTG	R: ACAGTCAACATCTTCCGCAAT	TGAATGAAAGATCCTTGAATGACTGAAGAATTTGTTGAAAATTAATGGCTAAGACTTCTACAAGTTGTTTTATTTTCTATATATATATATATATATATAATTGCGGAAGATGTTGATTTACACAC	(AC)7	Perfect	256
164	CUPVSiirt1399	KX223561	F: TTGACTGCTGAAAAAGGAAGC	R: TCGATTTCTTCGCACACTTCT	TATCCCTGTACCATGTCATTCCAAACCATTCCCATTCCCATTCCCATTCCCATTCCCATTCCCATTCCCATTTGGGTTTTGTGTTTTTTGCCCAACTTCCCAACCTTTTTTGGGCCGCCTTCTCCACTAGAAATCATCCCCCACCTAGC	(AGCAGG)5	Perfect	174
165	CUPVSiirt1400	KX223562	F: TGGTCTGCTCCTGATGACTATG	R: GGAGGTAGCAACCCCTAAATC	TGGTCTGCTCCTGATGACTATGTTCTTTGCAATTTGTCAAATTCTTTCTCTCTCTCTCTCTCTCTCTCACACACACACACACACAGAGGCACGTGTGGCTGCTGCATAAATAATTTTTTTGTGATTTTGATTTAGGGGTTGCTACCTCCTGT	(TC)11(AC)10	Compound	149
166	CUPVSiirt1402	KX223563	F: CTGGCCCATGATAATCTCCTT	R: TGGAAGCAGAAGACGAAAAGT	AACGATAGGTAGGGACCAATACCCACTATAATTTTCCCTATCATTCTACCAATCATCATCATCATCATCATCATCATGCATATGCATGAAGCATTCTAAACTTTTCGTCTTCTGCTTCCAATACA	(ATC)8	Perfect	169
167	CUPVSiirt1405	KX223564	F: CTTGCGTGATGAAGCACAAT	R: AGTTCCTCAAAGGGTTGATGT	TGAAGCACAATCACTAAAAGCTTCCTTAAGTACTAAGGTTACTTCTCATCCCTTTCATATATATATATATATATATATATAAGTAGTANNNNNNNNNNNNNNNNNNNNNNNNNNNNNNNNNNNNNNNNNNNNNNNNNNNNNNNNNNNNNNNNNNNNNNNNNTATTTACTTAGTAAATTACATCAACCCTTTGAGGAACTATTTTT	(AT)12	Perfect	208
168	CUPVSiirt1406	KX223565	F: ATCCTTCTGGCTTCCAATTTC	R: TGGATCTGTTTGCTGGACTCT	ATCACTGGAATTTGATTTTTGGGAATTTATAATAAATAAATAAATAAATAAATAAAAACTCATTATAAACCCCAAGAGTCCAGCAAACAGATCCAAC	(AATA)6	Perfect	177
169	CUPVSiirt1413	KX223566	F: GGTTGAAAGCTCCTCTTCCAT	R: CAACGAGTACAAGGAGAAGCAA	TTCTCTTATTGTTGTCGGGTTGCTGTGGCTGTCGCTGCTGTTGTTCTTGTTGTGTTGGTGATTCAAACTCTGATTTTTCTTCTTCTTCTTCTTCTTCTTCTTGTTTTGCTTCTCCTTGTACTCGTTGTTTTTGGTGTTTAATCTTGG	(TTC)8	Perfect	156
170	CUPVSiirt1417	KX223567	F: GATGGGGATGCTAAATGACAA	R: GGGAATTAGGGTTGGGTCATA	GATGGGGATGCTAAATGACAAAATTACCCTTATATATTTATGTAATTTTAGAAATACCCTACCCTACCCTCCCTCCCGATATATATATATATATATATATCCATTTTTTCTATGACCCAACCCTAATTCCCT	(AT)11	Perfect	163
171	CUPVSiirt1418	KX223568	F: GGCCCACGATTTTCTTTTTA	R: GAAGCGGTTACACTGTCCATT	GGGCCCACGATTTTCTTTTTATTAAATATATATATATATATATATATATATATTCTTTACAAACATATACATTTTTGCACAAAATTATAACGTGTACAAAAGTCATCAAAAACATAATGGACAGTGTAACCGCTTCC	(AT)14	Perfect	135
172	CUPVSiirt1431	KX223569	F: TGGTTGCAAGGATGGATTAAC	R: TCACCCACTTTGAGAACATGA	ATTGAATAAAGAAAAACCCCAGCCACCCTCTCTCTCTCTCTCTCTCTCTCCCTCTCTCATGTTCTCAAAGTGGGTGAATCAAA	(CT)11	Perfect	196
173	CUPVSiirt1438	KX223570	F: TCAGCGAGTGGATAAGATT	R: TGTGTGGAATACCCACCAAGT	CGGACAAAACCATTTAATATCACCACTAAATTATCTTCATGGCATAACTTTAGAAATTAATAAATTTAAATACACTATCTATCAAGGTATTATTATTATTATTATTATTATTATTATCACGATTTCTTAATTCTAAATATTTGTTATGTAATACAAAAGGAATATCTATCATACTTGGTGGGTATTCCACACA	(TAT)10	Perfect	256
174	CUPVSiirt1442	KX223571	F: TTTCTCACTCCGCTTTTCTCTT	R: CTCAGATGCGTTACAAACTAGGAA	CTTTTCTCTTTTAACCCCTGCAAAAAATAAAATAAAATAAAATAAAATAAAACCTGTTATTTATATTCCTAGTTTGTAACGCATCTGAGA	(AAAAT)5	Perfect	143
175	CUPVSiirt1457	KX223572	F: ATTCCACACTCGCAAATTCAG	R: GGTTTGGCTACAGATTGTACTGC	ACACTCGCAAATTCAGTGTATGCTGATCATAAAACCATCTTTCTTCAACAAATTTGACTCAAAACTCTTCACCTAACACACACACACACACACACACACACATATATATATATATATATTCTTTTGAAGTGATCAGCAGTACAATCTGTAGCCAAACCA	(AC)13(AT)9	Compound	163
176	CUPVSiirt1477	KX223573	F: CTCCATGAACGTCCTCCATTA	R: CCCAGGTGGCATATCCTCTAT	GAACGTCCTCCATTAACGAGAAAAAAAAAAAAAAATTACATCTCATCATCATCATCATCATCATCATCTTCATCTTGATCATCATGATAGAGGATATGCCACCTGGGTTT	(TCA)8	Perfect	157
177	CUPVSiirt1478	KX223574	F: TTCTATGGGTATCGGATTGGA	R: TATCGGATTGGATCACACACA	TTTTTCTATGGGTATCGGATTGGATCACACACACACACACACACACACACACACATATATATATATATATATGATCAAGGTGTTTGAGTCGGTTTATACA	(AC)13(AT)9	Compound	137
178	CUPVSiirt1517	KX223575	F: TCTTCTTTCAAGGTGGGATTG	R: TGACTTTTAGCCCCCATATTCA	TGAGGAAATTTGGTGTTTATTGTTCATTTTGATTTATTTCAATTTAATTTCAATTTTTTATTGCAAACATAAAGCTTTGAAGTAAAATTATGGAAGAAGAAGAAGAAGAAGAAGAAACTTTTTTGTTACAATATATGCCCACTTAAAATTGAATATGGG	(GAA)8	Perfect	247
179	CUPVSiirt1547	KX223576	F: TTCCGGCAATCACATATTCTC	R: CAAGAAATCGGCACTTAAGGA	TTCCGGCAATCACATATTCTCTTTGTTGATGGAGCACATGAGATCGAAGATCATCTCAAGTTTAGATCCTTGTCCTTGTCCTTGTCCTTGTCCTTAAGTGCCGATTTCTTGAAATTTAGAACA	(TCCTTG)4	Perfect	144
180	CUPVSiirt1564	KX223577	F: CGCCAAACATTATCACAGGAC	R: GAAGCTAGAAAACAATGGAGGT	CCTGCCTGGAAACCTTAATGAACTAAACAAACCTTCAAATTTAGAGAGAGAGAGAGAGAGAGAGAGAGAGAGAGAGAGAGAAGTTTTAGAAAAGAGTTAAGAGTATGTTGAGTATAGCTCAAGCTGAGCTGGGTTTATGTAGAACTTCAA	(ATT)8	Perfect	250
181	CUPVSiirt1567	KX223578	F: GATGCGAAGATGCTATGGTTC	R: CACAATGCTTGCACGAGAGT	GAAATCCAAAGGCTCTTGATGATGAAGCATATATATATATATATATATATATGAGAAAACCCTTAGTTTGAAAATGGTACAAAAATAGGTAAGAAAGAGTTGGTTCAACTCTCGTGCAAGCATTGTGAATTGGTAAG	(AT)12	Perfect	184
182	CUPVSiirt1599	KX223579	F: TCCTTAAGACGGGACCTAGAAA	R: CCTGTCCAAGAGTTAGGATTGTG	ACTAGCCCAAGTTGTGACTATAATTTTTTATGACTTCATGGAGATTATTTCTATATAAAGTGTTATTATAGAGAGGTTCTACTATATATATATATATATATATAATTCTATCTATCTGGAGATACATAGAGATATACCTATATCTTAGATCTATGTTTCTTTTTCTAGTAAACTCGGTAATTGTATAAAGAATAAAGAATAATGTACACAATCCTAACTCTTGGACAGG	(TA)11	Perfect	292
183	CUPVSiirt1611	KX223580	F: ATTAAATTGGCAGTGGCAGAG	R: GGGTTTTCAATGGGTTTTGA	AAGATTAAATTGGCAGTGGCAGAGGAGCATGGCTGGGCTGGGCTGGGTTGGGTTGGGTTGGGTTGGGTCCATGGTGGGATCCATTTTATTTGGAAAA	(TGGGT)5	Perfect	215
184	CUPVSiirt1626	KX223581	F: GGTCCCCTCAACACAACAAGT	R: TCTTTCTGCCTTGGAAACTCA	TAAAACTTTGTTGGATGAGGGCATCATTTCATCTCTCTCTCTCTCTCTCTCTCTCTCTGAGTTTGAGGTAGAAACTACAGTGAGTTTCCAAGGCAGAAAGAAGAGAAGAGCATTG	(TC)13	Perfect	122
185	CUPVSiirt1628	KX223582	F: GCTTGCCAGCTGCCTATTAC	R: GGTTCATTGGAGAAATGATGG	AGCTGCCTATTACTTTCCCCACATATTCTCACCCCCCTCAAAGAGAGAAAAAAGGGAAGGTGAGAGAGAGAGTCACTCTCTCTCACACACACACACACACACACACATCATTTCTCCAATGAACCATATTGTTGTTCCA	(CA)12	Perfect	164
186	CUPVSiirt1639	KX223583	F: ATATGACGTTTGGACCCCTTT	R: TTTGAACATGCCTGCCACT	ATCAATATTGGCCCACATGTTTTCCCAGTGGGAGTGGGAGTGGGAGTGGGAGTGGCAGGCATGTTCAAAACGGGCACAGATTTGAGCCTTGTCCCTGAGGCTTAATTGCAGCCAACTGGCGACTAATGACACCTTGT	(AGTGGG)4	Perfect	170
187	CUPVSiirt1640	KX223584	F: ACCAATAAATCCAAGCCAAGC	R: CATGAAATGGTGCTTTTGAG	AGCCTCCTACCAATAAATCCAAGCCAAGCTCGAGCCAGCCACTACTCGGTTTGGCTCGGCTCGGCTCGGCTTGTATGCACCCCTAATAGTACCCACCCAACACACACACACACACACACACACACATATATATTCTCAAAAGCACCATTTCATGA	(AC)13	Perfect	146
188	CUPVSiirt1652	KX223585	F: TCTCAGTTACAAACAGGCATCA	R: AAACAAGCTGAGAAGGAGCAG	GCCAGTAAATGTTAAAAATGGTGAGTGGATCCATTCCAAAAAATGACTGTAATTAAACATATGATAATACACATTCAGATATACAAAATATATATATATATATATATATATATATATATNNNNNNNNNNNNNNNNNNNNNNNNNNNNNNNNNNNNNNNNNNNNNNNNNNNNNNNNNNNNNNNNNNNNNNNNNNNNNTTTCAACTTGTGGAAAATAGAGCAAAGTTAATCA	(AC)11ATC(TA)4	Intrrupted	159
189	CUPVSiirt1655	KX223586	F: CATCATCATCATACCACAACCA	R: CTCTTCTTGACATTGGGAAAAC	ACCACAACCACTTTTCCCATCTACAATTATACTTCCCAATGTTTTATATATATATATATATATATATATTTTTTTTCTTCACTTTTTCTTTTTTAAAAATAAAATGTTTTCCCAATGTCAAGAAGAGATTCAA	(TA)12	Perfect	139
190	CUPVSiirt1658	KX223587	F: GTGAGTCGTATGGGTGTTGGT	R: GATTACCTTGAACCAGCCAAA	GTGTGAGTCGTATGGGTGTTGGTAAATTATATATATGTGTGTGGGTGTGGGTGTGGGTGTGGGTGTGTGAGGNNNNNNNNNNNNNNNNNNNNNNNNNNGCGTGTGGTAAAAATTTGGCTTGTTGGTTTGGCTGGTTCAAGGTAATCAAAT	(GTGTGG)4	Perfect	144
191	CUPVSiirt1667	KX223588	F: GCCATTTGTATTGAGTTTGCAC	R: CCTCACTTGGGGACTACTTACC	TGCCATTTGTATTGAGTTTGCACTAAGATGTTATTGCTTTCTGCATTCAATGTCTGAACGTTTGAAGTGTTAAGAGTTTTGTTGTGTCTTAAATCCTCTCTCTCTCTCTCTCTCTCTCTCTCTCTTGTTGGTAAGTAGTCCCCAAGTGAGGTAAATGTTG	(CT)15	Perfect	150
192	CUPVSiirt1688	KX223589	F: GATTTCCGTGTCTATCCCACTT	R: GAGGATGTCATTCGGCTAAAA	TACCCAAATTTGTCCCATTATCCATTCTTAAATAATAATAATAATAATAATAAAATAAAAAGAGAGAGAGAGAGAGAGAGAGGTTTAGGTTAGGATTATTTTTTTAGCCGAATGACATCCTCCCACTCGAAGTTTACCCTGAAGACAATTCACTACCCA	(AG)11	Perfect	154
193	CUPVSiirt1705	KX223590	F: TTATGCCGAGTATGAGTATC	R: CGGCCATATATACAGGCTCATT	AGTGGGCTTGAAGGAAATCTTCTCAGAGTTATAGGAAAAGAAGAAGAAGAAGAAGAAGAAGATGAAAAGAAGAAATTAGGGTTTTTATGGGGCTTTTGT	(GAGAT)5	Perfect	234
194	CUPVSiirt1714	KX223591	F: GCTCACTCGAAATGAAATCGT	R: CGAAGTCACAGATGGGAAAAA	TTTGCTTCTTGTCCCTTAACAAATCTCTCACAAAATTAACATATTAATTCCACATCATCTTCATCTTCATCTTCATCTTCATCTATACTAAACAATCATCATACAGACACATCATCAACATATTCAAACTCCCTGCTTG	(TCATCT)5	Perfect	192
195	CUPVSiirt1734	KX223592	F: CTTAAGAATGAAGGCCCAAA	R: TGTACGGACAAGAAGGTGACG	AGCCCTCACAGTGACACATTAACAATGCAGCCGCTATTTTTAGAACTACTCTTCATCACACACACACACACACACACAACACAAACTACTCGAAAAGAAAAGAATCAAACAAACTTGAGAAAACTCGAGTG	(AAT)8	Perfect	212
196	CUPVSiirt1740	KX223593	F: ACAAGGCCAAATAGAGCCAGT	R: ATATTCCAGCGCCCAGTAAGT	CAAAACGAGAGAAATTTGAAAATGAATTTCAATTATCAACTCTTCAATTTGTACCTTAATCTTCTAAACAAGTCTTATTGTTTTCAATGACACTAATATATTCAAATTAAAAACCCACACACACACACACACACACACACAGATCATAATGTCTACACTCAAATTTTTAATACATTTAATATAAATAGGATTATGATAATCACTCAAGGAAAAATGATTATTACAAA	(TCACTG)5	Perfect	157
197	CUPVSiirt1742	KX223594	F: GTGACAAGCTTCATTTTCATCG	R: CGATTTCCTCGCTTAATGTTC	TTGAACGAACTACAAAATCTCCGAGTTTACAGTGAATTCACGAACAACATATATATATATATATATATATATATATATATATAACATTAAGCGAGGAAATCGAATTTG	(AT)17	Perfect	193
198	CUPVSiirt1749	KX223595	F: CAAGACACAGTTTTCTGCCAAT	R: CTGTTTTTGGGCTTCTTTCG	TCTGCCAATAATTTCTCAAAAACCAAAAAATAATCTATAAAAGATAAAAAGAAAAAAAGAAACGGAAACGGAAACGGAAACGGAAACGGAAAACTGAAACTCCAAGAATTATAAACCGAAAGAAGCCCAAAAACAGAAGAAAACCCCGAAATTAACGTT	(GAAACG)5	Perfect	149
199	CUPVSiirt1759	KX223596	F: GCTCGAAATCTAACACCACCTT	R: AGATTCTCTGGTTGGGTTTGG	GTGCTCGAAATCTAACACCACCTTCCTCTCTCTCTCTCTCTCTCTCTCTTTTGAAACAATGTCTGGTGTCTGGATTTTTGAAA	(CT)12	Perfect	159
200	CUPVSiirt1764	KX223597	F: TTCCTCTGCTAACACCTGCAC	R: TGATTCCGGCTGTAGATTTCTT	CTTTCCCTTCCTCTGCTAACACCTGCACAAAAAAATGACGTATCATAAACATGAAAAGATCGATTCATGTATACATATTTAATTATCTAAGTCATACCAAAAATAATAATAATAATAATAATAATAATAATTAAAGAAGAAATCTACAGCCGGAATCA	(AAT)10	Perfect	151
201	CUPVSiirt1768	KX223598	F: AAGGGGTCAAACTCAAAGTGAA	R: ATGATATCCCTTTCCCCCTTT	CTCTAGAGAGTGCAGAGTGGGGTCGCCATTGGAGTAGAGAAAAGAGTTGCCGGTGGCTGGCAAGGGGTCAAACTCAAAGTGAATATGAGAGAGAGAGAGAGAGAGAGAGAGAGGGTGTTGGCTGGCTGGTAGTATGTTTTGAATGTGAAAGGGGG	(GA)13	Perfect	150
202	CUPVSiirt1784	KX223599	F: TCAAGATCCTCATATTCCTAGCC	R: CCATTATCAGATGCCCTGTGT	TGGTAATCATAAAGAAACAAAAACCAAAGGTAAGAGAGAGAGAGAGAGAGAGAGAGAATAATTTACATGGTTCAAAGACCTTCTTCTATAAACAAGACTACGCATTTAGGAAGTTACAATGATAACTCAAACTCTCCAATTCTCATTCTTTCTTTCA	(TAA)9	Perfect	222
203	CUPVSiirt1788	KX223600	F: AGCAGAAGCAAGAAAGGGTTC	R: TTCCAGAACTCAAGGCTATT	GTGAAGTTGAGAAATGGGAGGATGGCATCGTGAGAGAGAGAGAGAGAGAGAGAATGATTAAGTTTCTAGGAAAAAAAATTCTTATTTGTCAAATGTAACTACAAACAAACAATAATAGCCTTGAGTTCTGGAAATAAATGAA	(GA)11	Perfect	170
204	CUPVSiirt1797	KX223601	F: CTCTCTCCGGCCACTAATTCT	R: TGAACTGGTTTGACTGCTCTTC	AACTCTCTCCGGCCACTAATTCTATAGTCTATACTATAATTATTGTCAAAAGAGACTCTCTCTCTCTCTCTCTCTCTCTCTCAAGAGTGAAGGATGAATAAGGTGTAAACTAACAGTTTTTCTAGACTTGAAGAGCAGTCAAACCAGTT	(CT)13	Perfect	149
